# Supplementary material for: Resistant starch selectively depletes a putative pathobiont-enriched gut microbial module: evidence from multiple dietary fiber intervention cohorts
Source: Front Nutr. 2026 May 20;13:1845191. doi: 10.3389/fnut.2026.1845191 (PMC13230024; doi:10.3389/fnut.2026.1845191)
Supplement: Supplementary file 3 [file Table_3.xlsx]

## Sheet: Sheet1
	Supplementary Table S3
	The 22 significantly depleted OTUs, including feature ID, taxonomic annotation, prevalence across cohorts, mean relative abundance, effect estimate, nominal p-value, and FDR-adjusted p-value.
	Fid	Estimate	P_value	FDR	Significance	prevalence_n	prevalence_pct	mean_rel_abundance_pct	Taxon
	RS-GCF-009759525.1-NZ-WGGT01000066.1	-0.105684	3.84249e-05	0.00370267	Depleted in Fiber	156	28.2609	0.389284	d__Bacteria; p__Bacillota_A_368345; c__Clostridia_258483; o__Lachnospirales; f__Lachnospiraceae; g__Roseburia_A_166204; s__Roseburia_A_166204 intestinalis
	GB-GCA-000980385.1-LARF01000116.1	-0.112066	6.39469e-05	0.00370267	Depleted in Fiber	152	27.5362	0.330701	d__Bacteria; p__Bacteroidota; c__Bacteroidia; o__Bacteroidales; f__Tannerellaceae; g__Parabacteroides_B_862066; s__Parabacteroides_B_862066 distasonis
	RS-GCF-003461005.1-NZ-QTWG01000138.1	-0.0986245	5.9438e-05	0.00370267	Depleted in Fiber	291	52.7174	0.36982	d__Bacteria; p__Bacillota_A_368345; c__Clostridia_258483; o__Lachnospirales; f__Lachnospiraceae; g__Mediterraneibacter_A_155507; s__Mediterraneibacter_A_155507 faecis
	MJ006-1-barcode38-umi234407bins-ubs-3	-0.0890791	6.51878e-05	0.00370267	Depleted in Fiber	62	11.2319	0.0760208	d__Bacteria; p__Bacillota_A_368345; c__Clostridia_258483; o__Lachnospirales; f__Lachnospiraceae; g__Acetatifactor; s__Acetatifactor acetigignens
	MJ006-1-barcode39-umi147946bins-ubs-3	-0.105674	5.72172e-05	0.00370267	Depleted in Fiber	111	20.1087	0.0205629	d__Bacteria; p__Bacillota_A_368345; c__Clostridia_258483; o__Lachnospirales; f__Lachnospiraceae; g__Blautia_A_141781; s__
	GB-GCA-905205225.1-CAJLCQ010000073.1	-0.0958074	0.000115388	0.00546169	Depleted in Fiber	89	16.1232	0.147097	d__Bacteria; p__Bacillota_A_368345; c__Clostridia_258483; o__Lachnospirales; f__Lachnospiraceae; g__Butyribacter; s__Butyribacter sp003529475
	RS-GCF-008422885.1-NZ-VVKB01000025.1	-0.109588	0.000299276	0.012142	Depleted in Fiber	177	32.0652	0.186287	d__Bacteria; p__Bacteroidota; c__Bacteroidia; o__Bacteroidales; f__Rikenellaceae; g__Alistipes_A_871400; s__Alistipes_A_871400 finegoldii
	RS-GCF-013303585.1-NZ-JAAIRN010000118.1	-0.0906654	0.000405399	0.0143917	Depleted in Fiber	163	29.529	0.108182	d__Bacteria; p__Bacillota_A_368345; c__Clostridia_258483; o__Lachnospirales; f__Lachnospiraceae; g__Ruminococcus_B; s__Ruminococcus_B gnavus
	MJ009-1-barcode40-umi125366bins-ubs-3	-0.111298	0.000540303	0.0170496	Depleted in Fiber	227	41.1232	1.70919	d__Bacteria; p__Bacteroidota; c__Bacteroidia; o__Bacteroidales; f__Bacteroidaceae; g__Bacteroides_H_857956; s__Bacteroides_H_857956 stercoris
	GB-GCA-900066145.1-FMEX01000041.1	-0.0980323	0.00062447	0.0177349	Depleted in Fiber	80	14.4928	0.0288358	d__Bacteria; p__Bacillota_A_368345; c__Clostridia_258483; o__Lachnospirales; f__Lachnospiraceae; g__Blautia_A_141781; s__Blautia_A_141781 faecis
	LC522513	-0.254708	0.000811876	0.0209612	Depleted in Fiber	215	38.9493	0.0175112	d__Bacteria; p__Bacillota_A_368345; c__Clostridia_258483; o__Oscillospirales; f__Oscillospiraceae_88309; g__Dysosmobacter; s__Dysosmobacter welbionis
	RS-GCF-009663755.1-NZ-RDBS01000044.1	-0.0969709	0.000939339	0.022231	Depleted in Fiber	296	53.6232	0.550626	d__Bacteria; p__Bacteroidota; c__Bacteroidia; o__Bacteroidales; f__Rikenellaceae; g__Alistipes_A_871400; s__Alistipes_A_871400 onderdonkii
	GFJP01006665.2.1440	-0.106024	0.00139746	0.0305291	Depleted in Fiber	61	11.0507	0.0118109	d__Bacteria; p__Pseudomonadota; c__Alphaproteobacteria; o__Rickettsiales; f__Mitochondria; g__; s__
	MJ006-2-barcode60-umi164883bins-ubs-3	-0.103033	0.00162915	0.0330485	Depleted in Fiber	102	18.4783	0.0378607	d__Bacteria; p__Bacillota_A_368345; c__Clostridia_258483; o__Oscillospirales; f__Oscillospiraceae_88309; g__Dysosmobacter; s__Dysosmobacter sp000403435
	AB818950	-0.145376	0.00263905	0.0416383	Depleted in Fiber	65	11.7754	0.00238758	d__Bacteria; p__Actinomycetota; c__Actinomycetes; o__Actinomycetales; f__Actinomycetaceae; g__Pauljensenia; s__Schaalia odontolytica
	RS-GCF-015554445.1-NZ-JADNIN010000006.1	-0.0889648	0.00255438	0.0416383	Depleted in Fiber	161	29.1667	0.297662	d__Bacteria; p__Bacteroidota; c__Bacteroidia; o__Bacteroidales; f__Bacteroidaceae; g__Bacteroides_H_857956; s__Bacteroides_H_857956 cellulosilyticus
	GB-GCA-900112995.1-FONU01000001.1	-0.113958	0.00253232	0.0416383	Depleted in Fiber	236	42.7536	0.262129	d__Bacteria; p__Bacillota_A_368345; c__Clostridia_258483; o__Lachnospirales; f__Lachnospiraceae; g__Lachnospira; s__Lachnospira sp000436535
	G001821375	-0.086578	0.00222727	0.0416383	Depleted in Fiber	122	22.1014	0.452267	d__Bacteria; p__Patescibacteria; c__Paceibacteria; o__UBA6257; f__XYB1-36-10; g__XYB1-36-10; s__XYB1-36-10 sp001821375
	GB-GCA-016742415.1-JAEPEL010000544.1	-0.18473	0.00289968	0.0433426	Depleted in Fiber	171	30.9783	0.0458801	d__Bacteria; p__Bacillota_A_368345; c__Clostridia_258483; o__Clostridiales; f__Clostridiaceae_222000; g__Clostridium_T; s__Clostridium_T saudiense
	MJ010-1-barcode30-umi76492bins-ubs-8	-0.0857034	0.00354863	0.0479911	Depleted in Fiber	90	16.3043	0.0232053	d__Bacteria; p__Bacillota_A_368345; c__Clostridia_258483; o__Lachnospirales; f__Anaerotignaceae; g__Anaerotignum_189125; s__Anaerotignum sp004557645
	MJ006-1-barcode37-umi230976bins-ubs-3	-0.101298	0.00341398	0.0479911	Depleted in Fiber	200	36.2319	0.0499076	d__Bacteria; p__Bacillota_A_368345; c__Clostridia_258483; o__Lachnospirales; f__Lachnospiraceae; g__Enterocloster; s__Enterocloster sp000431375
	MJ006-1-barcode37-umi190318bins-ubs-3	-0.0865274	0.00375948	0.0485314	Depleted in Fiber	107	19.3841	0.0459824	d__Bacteria; p__Bacillota_A_368345; c__Clostridia_258483; o__Lachnospirales; f__Lachnospiraceae; g__Eisenbergiella; s__
